# Supplementary material for: Specific Primers and Nested PCR Find Trichophyton rubrum Missed by Culture of Ground Toenails from Onychomycosis in Podiatric Patients in Eastern Australia
Source: J Fungi (Basel). 2025 Jul 14;11(7):520. doi: 10.3390/jof11070520 (PMC12295966; doi:10.3390/jof11070520)
Supplement: Supplementary file 1 [file jof-11-00520-s001.zip]

Archive with 1 entries (1 files):
- jof-3702988-supplementary.pdf
